# Supplementary material for: Scd1 Deficiency in Early Embryos Affects Blastocyst ICM Formation through RPs-Mdm2-p53 Pathway
Source: Int J Mol Sci. 2023 Jan 16;24(2):1750. doi: 10.3390/ijms24021750 (PMC9864350; doi:10.3390/ijms24021750)
Supplement: Supplementary file 1 [file ijms-24-01750-s001.zip]

Archive with 1 entries (1 files):
- ijms-2136253-supplementary.pdf
